# Supplementary material for: Potent transmission-blocking monoclonal antibodies from naturally exposed individuals target a conserved epitope on Plasmodium falciparum Pfs230
Source: Immunity. 2023 Feb 14;56(2):420–432.e7. doi: 10.1016/j.immuni.2023.01.013 (PMC9942874; doi:10.1016/j.immuni.2023.01.013)
Supplement: Table S2. Raw data from the standard membrane feeding assays, related to Figures 2 and 5 [file mmc3.xlsx]

## Sheet: Donors (Fig 1b)
			Relative luminescence units (RLUs) from pools of 5 mosquitoes each, after subtraction of background
exp	sample	Complement?	pool 1	pool 2	pool 3	pool 4	Mean RLU	TRA (%)
177-2019	Ugandan donor	yes	8	6	-9	-9	-1	100
	neg control	yes	89	93	144	224	137.5
188-2016	Dutch expatriate	yes	1	2	-2	-2	-0.25	100
	neg control	yes	198	277	267	312	263.5
033-2017	Dutch expatriate	yes	0	2	3	3	2	99
	neg control	yes	148	347	251	270	254
exp	sample		oocyst counts per mosquito																					Mean	TRA (%)
198-2019	Ugandan donor	yes	0	0	0	0	0	0	0	0	0	0	1	0	0	0	0	0	0	0	0	0		0.05	100
	neg control	yes	21	17	25	17	5	21	23	19	25	24	33	18	11	6	22	17	31	27	3	0		18.25

## Sheet: mAbs at 100 ugmL (Fig 2a)
exp	sample	Complement?	concentration (µg/mL)	oocyst counts per mosquito																					Mean	TRA (%)
067-2021	neg control 1	yes		19	26	17	14	27	29	29	21	22	23	25	18	23	26	18	23	15	15	11	18
	neg control 2	yes		32	28	47	46	0	45	52	54	41	18	27	23	20	45	5	8	27	21	0	43
	pos control (2A2)	yes	10	0	0	0	0	0	0	0	0	0	0	0	0	1	0	0	0	0	0	0	0		0.05	99.8
	32	yes	100	1	0	2	0	1	0	1	0	3	0	0	1	0	0	1	2	0	4	0	2		0.9	96.4
	33	yes	100	11	18	26	28	11	33	0	38	31	12	29	39	7	18	42	21	19	22	28	24		22.85	8.6
	38	yes	100	34	12	18	28	14	25	24	18	31	0	21	26	19	4	34	21	28	17	22	21		20.85	16.6
	39	yes	100	3	0	1	1	0	0	1	1	1	2	1	0	1	1	0	0	1	1	1	1		0.85	96.6
	55	yes	100	1	1	0	0	2	0	0	0	1	0	0	1	0	0	2	2	0	0	1	0		0.55	97.8
	62	yes	100	25	17	6	33	15	17	3	9	18	14	11	24	13	23	18	12	8	22	8	12		15.4	38.4
	73	yes	100	21	0	32	23	17	16	23	4	4	6	2	24	16	18	17	19	21	24	16	12		15.75	37
	96	yes	100	19	24	18	15	3	11	10	17	13	17	8	21	12	18	26	27	18	21	14	22		16.7	33.2
	97	yes	100	2	0	8	5	3	2	1	1	0	2	0	1	3	0	3	0	2	3	1	1		1.9	92.4
	103	yes	100	4	3	3	0	2	2	0	4	3	1	4	6	0	2	3	1	0	1	0	2		2.05	91.8
	115	yes	100	23	11	12	5	32	15	21	27	26	14	26	28	22	14	24	16	26	17	32	31		21.1	15.6
	126	yes	100	16	22	17	24	22	21	18	19	21	5	7	18	9	19	38	17	24	17	14	22		18.5	26
	133	yes	100	8	19	23	22	8	32	9	17	16	21	11	16	19	11	8	12	23	8	17	22		16.1	35.6
	135	yes	100	19	21	23	10	19	22	14	22	27	28	33	7	34	0	6	21	14	2	1	26		17.45	30.2
	136	yes	100	22	34	22	8	22	12	21	26	27	13	10	16	21	24	16	27	28	24	16	8		19.85	20.6
	137	yes	100	29	10	28	29	21	31	7	33	24	36	15	17	19	18	0	26	34	3	43	22		22.25	11

## Sheet: complement (Fig 2b)
exp	sample	complement?	concentration (µg/mL)	oocyst counts per mosquito																					Mean	TRA (%)
122-2021	neg control	yes		2	9	3	8	6	1	4	5	3	5	1	1	10	2	4	2	9	7	2	5		4.45
	pos control (2A2)	yes	10	0	0	0	0	0	0	0	0	0	0	0	0	0	0	0	0	0	0	0	0		0	100
	32	yes	100	0	0	0	0	0	0	0	0	1	0	0	0	0	0	0	0	0	0	0	0		0.05	98.8764
	39	yes	100	0	0	0	0	0	0	1	0	1	0	0	0	0	0	1	0	0	0	0	0		0.15	96.6292
	55	yes	100	1	0	0	0	0	0	0	0	0	0	0	0	0	0	1	0	0	0	0	0		0.1	97.7528
	97	yes	100	1	0	0	0	0	0	0	0	0	0	0	1	2	0	0	0	0	0	2	0		0.3	93.2584
	103	yes	100	1	0	2	0	2	3	0	0	1	0	2	1	2	2	0	0	0	0	1	0		0.85	80.8989
	neg control	no		6	4	9	6	2	0	0	5	4	0	7	2	6	2	3	6	0	3	4	0		3.45
	pos control (2A2)	no	10	1	7	1	4	3	3	2	3	1	3	2	2	3	2	4	1	5	0	1	1		2.45	28.9855
	32	no	100	4	3	7	1	3	4	2	0	0	2	3	2	1	0	1	0	1	1	5	6		2.3	33.3333
	39	no	100	1	0	3	3	4	1	0	5	2	2	4	5	1	3	2	0	5	3	1	1		2.3	33.3333
	55	no	100	0	2	2	2	2	0	6	3	0	0	4	9	4	1	2	8	3	4	3	4		2.95	14.4928
	97	no	100	4	0	2	0	3	2	1	1	0	1	2	0	5	7	1	0	0	1	0	1		1.55	55.0725
	103	no	100	2	2	2	2	0	8	5	3	0	8	11	2	1	0	0	4	10	9	1	3		3.65	-5.7971
203-2021	neg control	yes		7	9	16	20	0	22	8	11	24	12	14	11	10	12	23	11	5	14	8			12.4737
	pos control (2A2)	yes	10	0	0	0	0	0	2	0	0	0	0	1	0	0	1	0	0	0	0	0	0		0.2	98.3966
	39	yes	100	0	0	0	0	0	0	0	0	0	0	0	0	1	0	0	1	1	0	0	1		0.2	98.3966
	55	yes	100	0	0	0	0	1	0	0	0	2	1	2	0	0	0	2	0	2	0	1	0		0.55	95.5907
	103	yes	100	0	0	0	3	0	1	0	2	1	0	3	1	0	0	0	0	1	2	1	0		0.75	93.9873
	neg control	no		20	16	30	6	11	3	10	15	5	15	8	3	32	24	0	23	2	13	11	14		13.05
	pos control (2A2)	no	10	6	3	8	3	5	7	9	1	2	0	8	3	17	10	1	18	0	3	3	16		6.15	11.4943
	39	no	100	11	14	14	5	13	2	1	4	1	9	12	8	3	5	14	7	3	10	14	0		7.5	18.0077
	55	no	100	17	1	14	16	11	4	8	18	11	9	4	13	58	14	6	1	2	12	11	1		11.55	52.8736
	103	no	100	1	15	3	2	22	11	9	9	15	13	22	7	5	13	14	13	19	2	6	13		10.7	42.5287

## Sheet: titration (Fig 2c)
exp	sample	complement?	concentration (µg/mL)	oocyst counts per mosquito																					Mean	TRA (%)
146-2021	neg control	yes		53	44	51	41	71	40	25	22	65	45	26	29	45	33	91	42	55	31	104	76		49.45
	neg control	yes		110	89	108	75	69	74	99	17	44	98	61	17	159	107	23	91	81	101	89	54		78.3
	32	yes	30	0	0	0	0	0	0	0	0	0	0	1	1	0	0	0	0	0	0	0	0		0.1	99.8434
	32	yes	10	0	0	0	0	2	0	2	0	3	0	0	0	0	0	0	1	0	0	1	0		0.45	99.2955
	39	yes	30	0	1	0	2	0	0	0	0	2	0	1	0	1	0	0	0	0	0	1	0		0.4	99.3738
	39	yes	10	2	0	2	1	1	0	4	0	2	0	1	0	0	0	0	0	1	0	1	0		0.75	98.8258
	55	yes	30	0	0	0	0	0	0	0	0	0	0	0	0	0	0	1	0	0	0	0	0		0.05	99.9217
	55	yes	10	0	0	0	0	0	0	0	0	0	1	1	2	0	0	0	2	2	0	2	0		0.5	99.2172
	97	yes	30	1	0	0	0	0	0	0	0	0	0	0	0	0	0	0	0	0	1	1	0		0.15	99.7652
	97	yes	10	1	1	0	0	0	0	0	0	0	0	0	0	0	0	0	0	0	0	0	0		0.1	99.8434
	103	yes	30	0	0	9	2	0	2	1	1	5	2	2	0	1	1	0	1	1	1	0	0		1.45	97.7299
	103	yes	10	7	4	3	4	2	0	6	0	2	3	1	1	1	3	0	7	0	2	0	3		2.45	96.1644
196-2021	neg control	yes		12	24	11	21	18	21	33	6	19	31	29	33	28	20	17	26	4	32	26	28		21.95
	neg control	yes		23	12	10	7	21	12	22	18	19	23	6	13	28	21	36	13	38	28	22	21		19.65
	32	yes	10	1	0	0	1	3	0	1	1	4	1	1	0	1	2	0	1	5	1	0	3		1.3	93.75
	32	yes	3	4	1	2	4	4	1	7	4	1	3	7	1	0	1	2	6	13	6	6	8		4.05	80.5288
	32	yes	1	7	8	6	23	1	5	18	11	13	7	9	8	8	6	2	23	19	5	4	6		9.45	54.5673
	39	yes	10	1	2	4	2	1	2	0	4	4	1	2	1	2	5	0	2	1	0	2	0		1.8	91.3462
	39	yes	3	6	1	6	0	1	2	3	3	2	2	5	6	4	3	0	5	1	3	4	1		2.9	86.0577
	39	yes	1	5	3	9	5	17	21	15	7	12	7	16	12	12	12	10	7	9	20	5	5		10.45	49.7596
	55	yes	10	0	1	1	1	1	0	1	0	0	0	3	2	1	1	1	0	1	0	1	1		0.8	96.1538
	55	yes	3	3	3	6	2	6	3	2	5	12	1	3	2	4	2	4	7	2	1	16	3		4.35	79.0865
	55	yes	1	33	15	10	21	11	3	6	24	12	13	29	5	26	9	12	9	8	13	19	8		14.3	31.25
	97	yes	10	1	2	0	1	1	1	0	0	4	0	1	3	1	0	1	0	2	0	3	0		1.05	94.9519
	97	yes	3	4	2	0	0	1	1	2	1	0	3	2	1	1	0	2	11	2	4	0	1		1.9	90.8654
	97	yes	1	3	11	8	11	12	19	4	10	8	1	5	28	10	7	21	6	17	2	4	3		9.5	54.3269
	103	yes	10	16	3	1	6	18	0	1	9	10	4	8	1	1	3	3	6	9	5	7	11		6.1	70.6731
	103	yes	3	16	7	11	13	14	3	17	14	6	24	10	19	8	4	15	8	3	21	11	15		11.95	42.5481
	103	yes	1	7	21	22	11	19	31	19	10	4	34	14	28	15	19	7	18	11	17	38	13		17.9	13.9423
002-2022	neg control	yes		14	6	28	8	17	13	24	4	10	2	2	21	16	17	21	8	28	15	17	23		14.7
	neg control	yes		18	13	28	18	12	31	38	37	24	34	29	17	38	24	13	20	28	12	16	32		24.1
	32	yes	10	0	0	0	0	0	0	1	0	0	0	1	0	0	1	0	0	1	0	0	0		0.2	98.9691
	32	yes	3	0	0	1	1	2	0	0	0	1	1	2	3	0	2	1	0	2	3	1	0		1	94.8454
	32	yes	1	14	1	1	12	6	7	9	1	12	13	2	11	5	4	7	4	4	0	6	8		6.35	67.268
	39	yes	10	2	1	2	3	5	1	2	0	7	3	2	0	7	1	3	1	1	1	3	1		2.3	88.1443
	39	yes	3	2	4	1	2	4	3	7	0	2	4	3	0	4	0	1	2	4	1	5	4		2.65	86.3402
	39	yes	1	7	24	3	5	7	6	3	7	10	17	6	1	16	4	18	11	8	13	8	14		9.4	51.5464
	55	yes	10	2	0	2	0	4	0	1	0	2	0	4	0	4	1	1	1	2	3	1	2		1.5	92.268
	55	yes	3	1	5	0	5	6	2	5	3	7	4	5	3	0	1	8	1	2	2	1	2		3.15	83.7629
	55	yes	1	6	12	7	4	15	3	18	14	7	4	5	17	14	18	16	10	12	3	14	13		10.6	45.3608
	97	yes	10	4	2	1	0	0	2	1	1	4	3	4	2	1	0	2	3	2	3	1	0		1.8	90.7216
	97	yes	3	8	4	2	3	2	6	3	4	1	2	6	0	4	7	3	3	2	7	2	6		3.75	80.6701
	97	yes	1	5	9	0	5	10	11	13	4	3	2	8	1	7	6	7	14	11	4	7	10		6.85	64.6907
	103	yes	30	6	2	6	4	2	5	4	4	4	6	2	0	7	2	5	0	2	4	5	4		3.7	80.9278
	103	yes	10	7	12	3	11	5	8	3	1	3	6	10	3	0	21	7	6	1	0	6	5		5.9	69.5876
	103	yes	3	6	6	11	12	18	6	3	6	6	18	10	25	12	4	9	4	6	12	10	11		9.75	49.7423
	103	yes	1	7	21	23	13	16	4	6	1	1	21	17	16	9	5	11	14	18	14	12	32		13.05	32.732
161-2021	neg control	yes		6	17	6	19	1	13	4	6	22	5	7	13	8	17	14	9	3	4	8	13		9.75
	neg control	yes		13	8	8	14	5	17	18	12	8	6	1	2	0	21	13	3	19	34	19	8		11.45
	97	yes	10	2	0	0	0	0	0	0	0	0	0	0	0	0	0	0	0	1	0	0	0		0.15	98.5849
	97	yes	3	0	1	0	0	0	0	1	0	0	0	0	0	1	1	0	0	3	1	3	1		0.6	94.3396
	97	yes	1	3	2	2	0	2	3	8	2	1	7	1	2	2	4	6	1	0	2	1			2.57895	75.6703
208-2021	neg control	yes		17	40	56	18	61	51	75	9	40	44	43	92	36	38	34	62	64	65	10	28		44.15
	neg control	yes		38	33	47	35	76	44	49	85	58	77	82	57	72	38	46	42	60	43	53	38		53.65
	97	yes	3	0	0	3	8	0	0	0	0	0	1	0	0	0	0	0	0	0	0	0	0		0.6	98.773
	97	yes	1	1	3	4	9	3	2	10	4	6	1	2	12	1	6	4	2	8	7	6	2		4.65	90.4908
	97	yes	0.3	15	4	33	14	15	26	6	7	11	17	25	1	28	2	3	1	16	9	12	4		12.45	74.5399

## Sheet: titration (Fig 5c)
exp	sample	complement?	concentration (µg/mL)	oocyst counts per mosquito																					Mean	TRA (%)
106-2021	Control	yes		6	17	6	19	1	13	4	6	22	5	7	13	8	17	14	9	3	4	8	13		9.75
	Control	yes		13	8	8	14	5	17	18	12	8	6	1	2	0	21	13	3	19	34	19	8		11.45
	hu4F12	yes	100	1	6	2	0	1	1	0	0	0	2	1	0	0	0	0	1	2	0	0	0		0.85	91.9811
	hu4F12	yes	30	3	0	2	0	0	2	0	1	2	1	2	0	4	0	1	1	1	7	2	2		1.55	85.3774
	15C5	yes	100	9	12	7	5	8	12	5	4	0	3	1	6	10	5	13	3	8	0	9	8		6.4	39.6226
	LMIV230-02	yes	100	13	4	2	5	14	8	3	4	3	0	8	10	16	6	8	3	12	8	4	3		6.7	36.7925
	LMIV230-02	yes	30	11	13	3	10	19	8	17	14	12	3	13	3	10	9	13	11	33	17	26	6		12.55	-18.3962
	LMIV230-01	yes	100	2	5	8	0	0	4	2	0	0	3	2	2	0	5	1	4	1	1	1	5		2.3	78.3019
	LMIV230-01	yes	30	5	0	4	5	0	1	3	5	2	1	1	1	8	0	0	0	5	1	0	1		2.15	79.717
	LMIV230-01	yes	10	3	0	4	3	5	1	6	1	5	3	7	1	0	1	0	3	1	2	2	1		2.45	76.8868
	LMIV230-01	yes	3	3	16	4	3	17	9	11	6	5	4	9	11	0	0	3	1	2	3	6	1		5.7	46.2264
	RUPA-97	yes	10	2	0	0	0	0	0	0	0	0	0	0	0	0	0	0	0	1	0	0	0		0.15	98.5849
	RUPA-97	yes	3	0	1	0	0	0	0	1	0	0	0	0	0	1	1	0	0	3	1	3	1		0.6	94.3396
	RUPA-97	yes	1	3	2	2	0	2	3	8	2	1	7	1	2	2	4	6	1	0	2	1			2.57895	75.6703
	RUPA-38	yes	100	6	15	5	8	4	8	0	2	5	8	26	2	8	9	4	6	14	7	19	4		8	24.5283
208-2021	Control	yes		17	40	56	18	61	51	75	9	40	44	43	92	36	38	34	62	64	65	10	28		44.15
	Control	yes		38	33	47	35	76	44	49	85	58	77	82	57	72	38	46	42	60	43	53	38		53.65
	LMIV230-01	yes	100	4	6	8	6	8	9	6	11	6	13	4	3	18	11	0	9	0	2	3	6		6.65	86.4008
	LMIV230-01	yes	30	18	4	19	1	18	7	8	12	8	9	4	16	11	2	0	10	6	0	4	2		7.95	83.7423
	LMIV230-01	yes	10	8	12	11	6	9	6	12	6	19	12	3	18	7	14	11	15	2	9	19	0		9.95	79.6524
	LMIV230-01	yes	3	25	28	0	18	0	19	31	16	30	6	36	41	18	0	29	0	24	19	3	31		18.7	61.7587
	LMIV230-01	yes	1	29	66	52	39	61	18	23	29	35	17	28	1	21	31	12	11	22	13	28	30		28.3	42.1268
	RUPA-38	yes	100	19	30	20	26	38	18	25	12	9	4	11	4	30	4	4	13	26	19	18	39		18.45	62.2699
	RUPA-97	yes	3	0	0	3	8	0	0	0	0	0	1	0	0	0	0	0	0	0	0	0	0		0.6	98.773
	RUPA-97	yes	1	1	3	4	9	3	2	10	4	6	1	2	12	1	6	4	2	8	7	6	2		4.65	90.4908
	RUPA-97	yes	0.3	15	4	33	14	15	26	6	7	11	17	25	1	28	2	3	1	16	9	12	4		12.45	74.5399
	LMIV230-02	yes	100	62	52	72	36	31	17	0	13	21	41	38	45	63	10	32	14	74	46	29	31		36.35	25.6646
	LMIV230-02	yes	30	16	42	68	36	30	44	52	33	47	34	48	29	26	61	46	48	28	21	45	17		38.55	21.1656
	15C5	yes	100	18	16	32	10	62	23	16	31	52	18	33	36	18	8	12	13	8	43	61	31		27.05	44.683
	hu4F12	yes	100	5	8	16	23	21	12	10	15	3	16	17	9	11	8	5	16	9	11	6	0		11.05	77.4029
	hu4F12	yes	30	6	22	21	10	8	6	21	15	7	21	11	19	6	24	9	3	11	26	25	19		14.5	70.3476
	hu4F12	yes	10	19	14	18	0	5	16	18	22	32	12	26	18	12	17	17	12	19	13	10	21		16.05	67.1779
	hu4F12	yes	3	11	42	7	26	18	23	26	17	22	27	53	0	23	19	24	23	25	33	18	36		23.65	51.636
002-2022	neg control	yes		14	6	28	8	17	13	24	4	10	2	2	21	16	17	21	8	28	15	17	23		14.7
	neg control	yes		18	13	28	18	12	31	38	37	24	34	29	17	38	24	13	20	28	12	16	32		24.1
	RUPA-97	yes	10	4	2	1	0	0	2	1	1	4	3	4	2	1	0	2	3	2	3	1	0		1.8	90.7216
	RUPA-97	yes	3	8	4	2	3	2	6	3	4	1	2	6	0	4	7	3	3	2	7	2	6		3.75	80.6701
	RUPA-97	yes	1	5	9	0	5	10	11	13	4	3	2	8	1	7	6	7	14	11	4	7	10		6.85	64.6907
196-2021	neg control	yes		12	24	11	21	18	21	33	6	19	31	29	33	28	20	17	26	4	32	26	28		21.95
	neg control	yes		23	12	10	7	21	12	22	18	19	23	6	13	28	21	36	13	38	28	22	21		19.65
	RUPA-97	yes	10	1	2	0	1	1	1	0	0	4	0	1	3	1	0	1	0	2	0	3	0		1.05	94.9519
	RUPA-97	yes	3	4	2	0	0	1	1	2	1	0	3	2	1	1	0	2	11	2	4	0	1		1.9	90.8654
	RUPA-97	yes	1	3	11	8	11	12	19	4	10	8	1	5	28	10	7	21	6	17	2	4	3		9.5	54.3269
