# Supplementary material for: Potent transmission-blocking monoclonal antibodies from naturally exposed individuals target a conserved epitope on Plasmodium falciparum Pfs230
Source: Immunity. 2023 Feb 14;56(2):420–432.e7. doi: 10.1016/j.immuni.2023.01.013 (PMC9942874; doi:10.1016/j.immuni.2023.01.013)
Supplement: Table S5. Binding affinity measurements determined by biolayer interferometry, related to Figures 3 and 5 — Page 1 shows the effect of SNPs on the binding of antibodies with potent TRA. Binding affinity and kinetics were measured using biolayer interferometry for Fabs of RUPA-32, -55, and -97 to wild-type (WT) Pfs230D1+ and to constructs containing SNPs that occur within the high TRA epitope. The Fab of RUPA-38, which binds to a different epitope on Pfs230D1+, was used as a control. Measured on and off rates as well as calculated dissociation constants are given, along with the standard error values. Page 2 shows the binding affinity and kinetics of representative Fabs with Pfs230 D1+ measured by biolayer interferometry. Measured on and off rates as well as calculated dissociation constants are given, along with the standard error values. [file mmc4.xlsx]

## Sheet: SNP BLI data (Fig 3d)
		WT	V632A	T602K	N719S	K716N	E612K	A583T
Fab RUPA-32	KD (M)	2.64 x 10-9	2.13 x 10-9	7.39 x 10-9	2.01 x 10-9	2.19 x 10-9	6.23 x 10-9	2.88 x 10-9
	KD Error	2.51 x 10-11	1.51 x 10-11	2.30 x 10-11	1.58 x 10-11	1.68 x 10-11	5.31 x 10-11	1.93 x 10-11
	kon (M-1s-1)	1.55 x 105	2.48 x 105	1.89 x 105	2.77 x 105	2.34 x 105	1.51 x 105	1.63 x 105
	kon Error	3.76 x 102	5.42 x 102	3.75 x 102	7.00 x 102	5.38 x 102	6.54 x 102	3.12 x 102
	koff (s-1)	4.08 x 10-4	5.26 x 10-4	1.40 x 10-3	5.57 x 10-4	5.13 x 10-4	9.41 x 10-4	4.69 x 10-4
	koff Error	3.76 x 10-6	3.56 x 10-6	3.34 x 10-6	4.14 x 10-6	3.74 x 10-6	6.90 x 10-6	3.01 x 10-6
Fab RUPA-55	KD (M)	2.45 x 10-9	1.78 x 10-9	1.85 x 10-8	8.78 x 10-10	1.52 x 10-9	5.77 x 10-8	1.05 x 10-8
	KD Error	1.04 x 10-11	5.15 x 10-11	2.04 x 10-10	3.98 x 10-11	5.22 x 10-11	5.78 x 10-10	1.50 x 10-10
	kon (M-1s-1)	1.66 x 105	2.80 x 105	2.63 x 105	3.09 x 105	2.86 x 105	9.45 x 104	2.10 x 105
	kon Error	1.80 x 103	2.38 x 103	2.63 x 103	2.33 x 103	2.54 x 103	8.97 x 102	2.33 x 103
	koff (s-1)	4.08 x 10-4	4.98 x 10-4	4.86 x 10-3	2.72 x 10-4	4.36 x 10-4	5.45 x 10-3	2.21 x 10-3
	koff Error	1.68 x 10-5	1.38 x 10-5	2.25 x 10-5	1.22 x 10-5	1.44 x 10-5	1.75 x 10-5	1.98 x 10-5
Fab RUPA-97	KD (M)	6.72 x 10-9	5.77 x 10-9	6.74 x 10-8	5.12 x 10-9	5.91 x 10-9	2.86 x 10-8	2.28 x 10-8
	KD Error	3.21 x 10-11	2.62 x 10-11	3.62 x 10-10	2.39 x 10-11	2.60 x 10-11	3.00 x 10-10	7.67 x 10-11
	kon (M-1s-1)	1.30 x 105	1.89 x 105	1.37 x 105	1.96 x 105	1.96 x 105	8.15 x 104	1.31 x 105
	kon Error	3.10 x 102	4.75 x 102	7.08 x 102	4.75 x 102	4.95 x 102	7.38 x 102	3.83 x 102
	koff (s-1)	8.72 x 10-4	1.09 x 10-3	9.22 x 10-3	1.00 x 10-3	1.16 x 10-3	2.33 x 10-3	3.00 x 10-3
	koff Error	3.61 x 10-6	4.12 x 10-6	1.35 x 10-5	3.99 x 10-6	4.17 x 10-6	1.23 x 10-5	5.00 x 10-6
Control (Fab RUPA-38)	KD (M)	1.79 x 10-9	1.47 x 10-9	1.52 x 10-9	1.63 x 10-9	1.50 x 10-9	1.43 x 10-9	1.43 x 10-9
	KD Error	3.97 x 10-11	2.65 x 10-11	2.54 x 10-11	2.74 x 10-11	2.65 x 10-11	1.79 x 10-11	2.85 x 10-11
	kon (M-1s-1)	2.17 x 105	3.43 x 105	3.01 x 105	3.53 x 105	3.75 x 105	3.62 x 105	2.80 x 105
	kon Error	1.14 x 103	1.83 x 103	1.37 x 103	1.97 x 103	2.16 x 103	1.37 x 103	1.35 x 103
	koff (s-1)	3.89 x 10-4	5.04 x 10-4	4.57 x 10-4	5.75 x 10-4	5.65 x 10-4	5.17 x 10-4	4.01 x 10-4
	koff Error	8.37 x 10-6	8.69 x 10-6	7.35 x 10-6	9.12 x 10-6	9.39 x 10-6	6.16 x 10-6	7.76 x 10-6
Effect of SNPs on the binding of antibodies with potent TRA. Binding affinity and kinetics were measured using biolayer interferometry for Fabs of RUPA-32, 55, and 97 to wildtype (WT) Pfs230D1+ and to constructs containing SNPs that occur within the high TRA epitope. The Fab of RUPA-38, which binds to a different epitope on Pfs230D1+, was used as a control. Measured on and off rates, as well as c…

## Sheet: Fab BLI data (Fig 5b)
Bin	Fab	KD (M)	KD Error	kon (M-1s-1)	kon Error	koff (1/s)	koff Error
I	RUPA-32	1.88x10-9	2.67x10-11	1.86x105	5.62x102	3.50x10-4	4.87x10-6
I	RUPA-39	6.66x10-9	4.32x10-11	1.99x105	7.94x102	1.33x10-3	6.81x10-6
I	RUPA-55	6.83x10-9	3.80x10-11	2.01x105	6.96x102	1.37x10-3	5.95x10-6
I	RUPA-97	2.76x10-9	4.60x10-11	1.35x105	5.03x102	3.73x10-4	6.06x10-6
I	4F12	2.47x10-8	1.65x10-10	9.31x104	4.92x102	2.30x10-3	9.34x10-6
II	LMIV230-01	1.30x10-9	6.24x10-11	1.49x105	8.61x102	1.94x10-4	9.22x10-6
II	RUPA-38	7.49x10-10	1.35x10-11	2.94x105	7.43x102	2.20x10-4	3.94x10-6
III	15C5	8.90x10-9	1.13x10-10	4.23x105	4.86x103	3.76x10-3	2.03x10-5
III	LMIV230-02	2.47x10-10	1.13x10-11	6.14x105	3.00x103	1.52x10-4	6.88x10-6
Binding affinity and kinetics of representative Fabs with Pfs230 D1+ measured by biolayer interferometry. Measured on and off rates, as well as calculated dissociation constants are given, along with the standard error values.
